# Supplementary material for: Exploration of Prognostic Biomarkers for Lung Adenocarcinoma Through Bioinformatics Analysis
Source: Front Genet. 2021 Apr 22;12:647521. doi: 10.3389/fgene.2021.647521 (PMC8100590; doi:10.3389/fgene.2021.647521)
Supplement: Supplementary Table 2 — Clinical information of patients in GSE31210 dataset. [file Table_2.xlsx]

## Sheet: Sheet1
id	futime	fustat
GSM773540	1.19726	1
GSM773541	2.03562	0
GSM773542	7.12603	0
GSM773543	3.2137	0
GSM773544	6.49041	0
GSM773545	5.14795	0
GSM773546	1.66027	0
GSM773547	0.821918	1
GSM773548	5.25753	0
GSM773549	5.0274	0
GSM773550	5.00822	0
GSM773551	5.04384	1
GSM773552	1.75068	1
GSM773553	3.59178	1
GSM773554	3.00822	0
GSM773555	3.25753	0
GSM773556	10.5836	0
GSM773557	4.0411	0
GSM773558	5.08493	0
GSM773559	8.40274	0
GSM773560	3.12877	0
GSM773561	5	0
GSM773562	4.41096	0
GSM773563	5.51781	0
GSM773564	5.00274	0
GSM773565	6.00274	0
GSM773566	9.15616	0
GSM773567	3.63836	0
GSM773568	8.0137	0
GSM773569	7.89041	0
GSM773570	4.72329	0
GSM773571	7.57534	0
GSM773572	4.18904	0
GSM773573	0.605479	1
GSM773574	1.49589	1
GSM773575	0.947945	1
GSM773576	2.33699	1
GSM773577	7.29041	1
GSM773578	2.23836	0
GSM773579	1.16438	1
GSM773580	3.50959	0
GSM773581	2.86027	0
GSM773582	1.54795	0
GSM773583	2.90137	1
GSM773584	4.45205	1
GSM773585	4.64384	1
GSM773586	8.15342	0
GSM773587	3.13151	1
GSM773588	4.60822	0
GSM773589	3.40274	1
GSM773590	6.16986	0
GSM773591	2.58356	1
GSM773592	3.68767	1
GSM773593	4.06027	1
GSM773594	6.53699	0
GSM773595	4.27397	0
GSM773596	2.74247	1
GSM773597	0.709589	1
GSM773598	6.27123	0
GSM773599	5.24932	0
GSM773600	5.61096	0
GSM773601	4.0411	0
GSM773602	4.21644	0
GSM773603	1.74247	0
GSM773604	3.49315	0
GSM773605	5.49315	0
GSM773606	5.38356	0
GSM773607	6.64384	0
GSM773608	4.29041	0
GSM773609	2.71233	0
GSM773610	1.99726	0
GSM773611	6.44932	0
GSM773612	2.2411	0
GSM773613	5.50411	0
GSM773614	6.98356	0
GSM773615	9.34521	0
GSM773616	4.94795	0
GSM773617	5.30685	0
GSM773618	4.16438	0
GSM773619	3.76712	0
GSM773620	4.81096	0
GSM773621	4.37534	0
GSM773622	4.69589	0
GSM773623	4.48493	0
GSM773624	4.52877	0
GSM773625	3.27671	0
GSM773626	4.66301	0
GSM773627	5.61644	0
GSM773628	3.4411	0
GSM773629	2.2411	0
GSM773630	3.16164	0
GSM773631	8.37808	0
GSM773632	5.31781	0
GSM773633	4.3726	0
GSM773634	6.71233	0
GSM773635	5.15342	0
GSM773636	4.48493	0
GSM773637	5.5726	0
GSM773638	5.84658	0
GSM773639	2.13425	1
GSM773640	1.47945	1
GSM773641	3.60822	0
GSM773642	5.42466	0
GSM773643	1.92329	1
GSM773644	1.54521	1
GSM773645	2.1589	1
GSM773646	4.00822	0
GSM773647	3.68493	1
GSM773648	2.27945	0
GSM773649	7.36164	0
GSM773650	3.07397	1
GSM773651	7.30959	0
GSM773652	5.30411	0
GSM773653	2.3863	0
GSM773654	7.31781	0
GSM773655	4.06027	0
GSM773656	3.09041	0
GSM773657	2.85479	1
GSM773658	3.36712	1
GSM773659	6.2	1
GSM773660	4.84932	0
GSM773661	3.92603	1
GSM773662	4.99452	0
GSM773663	5.44658	0
GSM773664	3.92877	0
GSM773665	1.72603	1
GSM773666	4.21096	0
GSM773667	3.91507	1
GSM773668	2.84384	1
GSM773669	6.81096	0
GSM773670	2.0274	0
GSM773671	2.85479	0
GSM773672	3.47123	0
GSM773673	2.7863	0
GSM773674	2.85205	0
GSM773675	5.09315	0
GSM773676	4.70411	0
GSM773677	4.09315	0
GSM773678	2.06575	0
GSM773679	6.47671	0
GSM773680	4.74795	0
GSM773681	5.31781	0
GSM773682	2.12055	0
GSM773683	7.98082	0
GSM773684	4.93973	0
GSM773685	5.23836	0
GSM773686	4.05753	0
GSM773687	3.3726	0
GSM773688	5.38082	0
GSM773689	9.18356	0
GSM773690	5.91233	0
GSM773691	9.49589	0
GSM773692	8.93973	0
GSM773693	4.99452	0
GSM773694	5.08493	0
GSM773695	6.70959	0
GSM773696	5.09315	0
GSM773697	5.47397	0
GSM773698	5.07397	0
GSM773699	5.18904	0
GSM773700	5.09863	0
GSM773701	4.5726	0
GSM773702	8.73699	0
GSM773703	4.99178	0
GSM773704	4.95616	0
GSM773705	6.99178	0
GSM773706	8.13151	0
GSM773707	8.4	0
GSM773708	3.86849	0
GSM773709	3.60822	0
GSM773710	3.23288	0
GSM773711	4.62466	0
GSM773712	3.88219	0
GSM773713	3.90685	0
GSM773714	4.5863	0
GSM773715	5.06301	0
GSM773716	5.08493	0
GSM773717	4.87671	0
GSM773718	5.70959	0
GSM773719	5.14795	0
GSM773720	3.05205	0
GSM773721	7.68767	0
GSM773722	4.55616	0
GSM773723	4.72877	0
GSM773724	4.46301	0
GSM773725	5.96986	0
GSM773726	5.25205	0
GSM773727	3.96164	0
GSM773728	3.18356	0
GSM773729	3.3726	0
GSM773730	2.57808	0
GSM773731	4.44658	0
GSM773732	5.08219	0
GSM773733	3.84658	0
GSM773734	6.08493	0
GSM773735	2.32603	0
GSM773736	2.27671	0
GSM773737	8.81918	0
GSM773738	7.08219	0
GSM773739	6.69041	0
GSM773740	5.23288	0
GSM773741	5.02466	0
GSM773742	7.99452	0
GSM773743	6.26027	0
GSM773744	5.88767	0
GSM773745	7.01644	0
GSM773746	5.33425	0
GSM773747	5.04384	0
GSM773748	5.4	0
GSM773749	6.6	0
GSM773750	4.44932	0
GSM773751	6.65753	0
GSM773752	5.08493	0
GSM773753	4.15342	0
GSM773754	4.98356	0
GSM773755	6.61096	0
GSM773756	5.06575	0
GSM773757	5.97534	0
GSM773758	5.93973	0
GSM773759	5.90137	0
GSM773760	5.67945	0
GSM773761	5.46301	0
GSM773762	5.85479	0
GSM773763	5.47397	0
GSM773764	5.2274	0
GSM773765	4.54795	0
