# Supplementary material for: Exploration of Prognostic Biomarkers for Lung Adenocarcinoma Through Bioinformatics Analysis
Source: Front Genet. 2021 Apr 22;12:647521. doi: 10.3389/fgene.2021.647521 (PMC8100590; doi:10.3389/fgene.2021.647521)
Supplement: Supplementary Table 3 — Clinical information of patients in GSE72094 dataset. [file Table_3.xlsx]

## Sheet: Sheet1
id	futime	fustat
GSM1854802	2.52603	1
GSM1854807	1.43562	1
GSM1854831	0.860274	1
GSM1854836	1.39178	1
GSM1854837	0.126027	1
GSM1854838	3.3726	1
GSM1854840	1.33699	1
GSM1854842	2.95616	1
GSM1854844	0.528767	1
GSM1854855	0.841096	1
GSM1854856	2.47945	1
GSM1854859	2.23014	1
GSM1854860	1.19452	1
GSM1854861	0.2	1
GSM1854864	1.09041	1
GSM1854868	1.17808	1
GSM1854874	2.3863	1
GSM1854881	2.00548	1
GSM1854883	2.94247	1
GSM1854884	0.89863	1
GSM1854885	1.44658	1
GSM1854886	1.13699	1
GSM1854889	1.04932	1
GSM1854891	1.21096	1
GSM1854892	0.668493	1
GSM1854893	0.00821918	1
GSM1854895	0.857534	1
GSM1854896	2.86301	1
GSM1854897	0.950685	1
GSM1854899	0.358904	1
GSM1854903	1.52877	1
GSM1854911	2.73699	1
GSM1854921	0.136986	1
GSM1854927	0.208219	1
GSM1854935	1.40274	1
GSM1854947	0.769863	1
GSM1854948	0.849315	1
GSM1854951	0.219178	1
GSM1854956	1.26027	1
GSM1854957	0.775342	1
GSM1854961	0.309589	1
GSM1854963	0.0958904	1
GSM1854965	1.86301	1
GSM1854966	0.0630137	1
GSM1854981	1.61918	1
GSM1854983	0.317808	1
GSM1854995	1.3589	1
GSM1854996	1.78356	1
GSM1854997	1.64384	1
GSM1854998	2.33425	1
GSM1855001	1.33425	1
GSM1855014	3.06575	1
GSM1855019	0.980822	1
GSM1855027	2.29315	1
GSM1855029	2.13699	1
GSM1855036	2.55342	1
GSM1855039	0.731507	1
GSM1855048	1.7863	1
GSM1855049	0.6	1
GSM1855052	2.60548	1
GSM1855061	2.07945	1
GSM1855062	1.64384	1
GSM1855063	0.956164	1
GSM1855068	2.82466	1
GSM1855079	0.920548	1
GSM1855091	2.56438	1
GSM1855099	2.51233	1
GSM1855101	2.52055	1
GSM1855104	0.268493	1
GSM1855106	0.838356	1
GSM1855109	1.89863	1
GSM1855120	0.591781	1
GSM1855121	0.805479	1
GSM1855125	0.0465753	1
GSM1855131	1.90685	1
GSM1855134	1.04658	1
GSM1855136	0.0109589	1
GSM1855145	2.21644	1
GSM1855150	0.268493	1
GSM1855153	0.890411	1
GSM1855161	0.909589	1
GSM1855165	1.48219	1
GSM1855168	0.109589	1
GSM1855173	1.85205	1
GSM1855175	1.0411	1
GSM1855178	0.158904	1
GSM1855184	0.610959	1
GSM1855187	2.49863	1
GSM1855188	3.71781	1
GSM1855189	2.31233	1
GSM1855190	1.42466	1
GSM1855192	0.654795	1
GSM1855195	2.80822	1
GSM1855196	4.27397	1
GSM1855198	1.54521	1
GSM1855199	0.80274	1
GSM1855200	2.88493	1
GSM1855202	1.71781	1
GSM1855204	2.7589	1
GSM1855206	1.86575	1
GSM1855208	3.54247	1
GSM1855209	2.65205	1
GSM1855218	1.33973	1
GSM1855219	0.591781	1
GSM1855223	3.10959	1
GSM1855224	1.69315	1
GSM1855225	2.8411	1
GSM1855228	0.468493	1
GSM1855231	1.33973	1
GSM1855232	2.08767	1
GSM1855235	1.95342	1
GSM1855237	0.49589	1
GSM1855238	4.46301	1
GSM1854798	3.42192	0
GSM1854799	2.89589	0
GSM1854800	2.80822	0
GSM1854801	2.45205	0
GSM1854803	2.6274	0
GSM1854804	2.65479	0
GSM1854805	2.28219	0
GSM1854806	2.4411	0
GSM1854808	2.83562	0
GSM1854809	0.117808	0
GSM1854810	2.53425	0
GSM1854811	2.88493	0
GSM1854812	0.0657534	0
GSM1854813	2.26027	0
GSM1854814	2.33973	0
GSM1854815	2.24658	0
GSM1854816	1.12877	0
GSM1854817	0.813699	0
GSM1854818	1.59452	0
GSM1854819	0.0767123	0
GSM1854820	0.060274	0
GSM1854821	3.45205	0
GSM1854822	3.8411	0
GSM1854823	2.18904	0
GSM1854825	3.6411	0
GSM1854826	4.07671	0
GSM1854827	1.5863	0
GSM1854828	3.24932	0
GSM1854829	3.15342	0
GSM1854830	3.62466	0
GSM1854832	3.0411	0
GSM1854833	4.09315	0
GSM1854834	2.80548	0
GSM1854835	3.10685	0
GSM1854839	2.51233	0
GSM1854841	2	0
GSM1854843	3.08767	0
GSM1854846	2.28219	0
GSM1854847	1.93973	0
GSM1854848	3.39726	0
GSM1854849	4.0137	0
GSM1854850	4.61644	0
GSM1854851	5.33973	0
GSM1854852	4.29863	0
GSM1854853	0.753425	0
GSM1854854	4.12877	0
GSM1854857	3.80274	0
GSM1854862	4.3726	0
GSM1854863	4.07671	0
GSM1854865	4.44658	0
GSM1854866	3.39178	0
GSM1854867	4.05753	0
GSM1854869	2.11233	0
GSM1854870	3.03836	0
GSM1854871	3.06849	0
GSM1854872	2.31233	0
GSM1854873	2.97534	0
GSM1854875	2.91233	0
GSM1854876	2.48493	0
GSM1854877	2.12603	0
GSM1854879	2.66849	0
GSM1854880	2.33425	0
GSM1854882	1.52603	0
GSM1854887	1.11233	0
GSM1854888	2.30137	0
GSM1854890	3.04658	0
GSM1854898	0.0438356	0
GSM1854900	2.48493	0
GSM1854902	0.0739726	0
GSM1854904	2.90685	0
GSM1854906	3.13973	0
GSM1854907	2.93151	0
GSM1854908	3.12603	0
GSM1854909	2.43562	0
GSM1854910	3.14247	0
GSM1854913	1.85205	0
GSM1854915	0.383562	0
GSM1854916	3.1589	0
GSM1854917	3.39452	0
GSM1854918	3.16712	0
GSM1854919	2.69041	0
GSM1854920	2.60274	0
GSM1854922	3.15068	0
GSM1854923	3.63288	0
GSM1854924	0.339726	0
GSM1854925	0.734247	0
GSM1854926	0.717808	0
GSM1854928	3.39452	0
GSM1854929	1.87123	0
GSM1854930	2.53699	0
GSM1854931	2.61918	0
GSM1854932	2.19726	0
GSM1854933	2.2411	0
GSM1854934	2.32603	0
GSM1854936	2.63562	0
GSM1854937	2.66301	0
GSM1854938	0.216438	0
GSM1854940	2.59452	0
GSM1854941	1.88767	0
GSM1854942	1.44384	0
GSM1854944	3.19452	0
GSM1854945	5.43562	0
GSM1854950	2.39452	0
GSM1854952	3.03014	0
GSM1854953	4.87397	0
GSM1854954	2.72877	0
GSM1854955	2.07671	0
GSM1854958	2.52329	0
GSM1854960	2.6	0
GSM1854962	2.2137	0
GSM1854964	1.7589	0
GSM1854967	2.53151	0
GSM1854969	0.975342	0
GSM1854970	1.07397	0
GSM1854971	1.33973	0
GSM1854972	2.51781	0
GSM1854973	2.50137	0
GSM1854974	2.30137	0
GSM1854975	2.49589	0
GSM1854977	1.89589	0
GSM1854979	2.05753	0
GSM1854980	2.05205	0
GSM1854984	0.0547945	0
GSM1854985	1.88219	0
GSM1854986	1.58082	0
GSM1854987	2.56712	0
GSM1854988	2.15068	0
GSM1854989	2.63562	0
GSM1854990	2.27397	0
GSM1854992	1.51781	0
GSM1854994	2.47945	0
GSM1854999	2.45753	0
GSM1855000	2.21096	0
GSM1855003	2.32329	0
GSM1855004	2.81918	0
GSM1855005	2.67671	0
GSM1855006	2.70685	0
GSM1855007	3.09589	0
GSM1855008	2.25479	0
GSM1855009	2.07123	0
GSM1855010	1.86575	0
GSM1855011	2.7726	0
GSM1855012	2.95616	0
GSM1855015	2.37808	0
GSM1855016	2.72329	0
GSM1855018	2.40548	0
GSM1855020	3.25753	0
GSM1855021	2.43836	0
GSM1855022	2.27671	0
GSM1855023	3.21644	0
GSM1855024	2.75616	0
GSM1855026	2.84384	0
GSM1855028	2.49589	0
GSM1855031	2.83014	0
GSM1855032	2.2411	0
GSM1855033	2.76986	0
GSM1855034	2.21644	0
GSM1855035	2.94247	0
GSM1855037	2.89589	0
GSM1855038	2.3863	0
GSM1855040	2.21096	0
GSM1855041	1.02192	0
GSM1855042	2.56712	0
GSM1855043	2.81918	0
GSM1855044	2.70411	0
GSM1855045	2.35616	0
GSM1855046	2.5726	0
GSM1855047	2.79178	0
GSM1855050	1.91233	0
GSM1855051	1.70411	0
GSM1855053	2.78082	0
GSM1855054	2.46575	0
GSM1855055	2.94795	0
GSM1855056	2.90685	0
GSM1855057	0.208219	0
GSM1855059	1.61096	0
GSM1855060	2.83014	0
GSM1855064	2.68493	0
GSM1855065	1.98356	0
GSM1855066	2.73151	0
GSM1855067	2.70411	0
GSM1855069	0.835616	0
GSM1855070	2.72329	0
GSM1855071	1.63562	0
GSM1855072	1.86027	0
GSM1855073	2.85479	0
GSM1855074	2.00822	0
GSM1855075	2.45753	0
GSM1855076	2.51233	0
GSM1855077	2.34247	0
GSM1855078	2.41644	0
GSM1855080	1.83836	0
GSM1855081	2.12877	0
GSM1855082	1.63014	0
GSM1855083	2.27945	0
GSM1855084	2.51781	0
GSM1855085	2.66027	0
GSM1855086	2.41644	0
GSM1855087	2.56986	0
GSM1855088	1.28219	0
GSM1855089	2.28493	0
GSM1855092	2.00548	0
GSM1855093	2.09863	0
GSM1855094	1.66301	0
GSM1855095	1.58356	0
GSM1855096	2.23562	0
GSM1855097	2.33699	0
GSM1855098	2.07945	0
GSM1855100	2.37808	0
GSM1855102	1.66301	0
GSM1855103	1.55616	0
GSM1855105	1.52055	0
GSM1855107	2.48219	0
GSM1855108	2.51507	0
GSM1855110	1.86301	0
GSM1855111	1.47671	0
GSM1855112	2.24658	0
GSM1855113	2.05479	0
GSM1855114	1.93973	0
GSM1855116	1.8411	0
GSM1855117	1.28767	0
GSM1855118	0.147945	0
GSM1855119	2.13699	0
GSM1855122	2.07397	0
GSM1855123	2.08219	0
GSM1855124	2.98356	0
GSM1855126	1.58082	0
GSM1855127	1.47671	0
GSM1855128	2.48219	0
GSM1855129	1.72055	0
GSM1855132	2.35068	0
GSM1855133	1.92055	0
GSM1855135	1.47671	0
GSM1855137	1.52603	0
GSM1855138	1.69589	0
GSM1855140	2.27397	0
GSM1855141	2.24932	0
GSM1855142	2.27671	0
GSM1855143	1.61918	0
GSM1855144	2.32877	0
GSM1855146	0.389041	0
GSM1855147	2.21096	0
GSM1855149	2.27945	0
GSM1855151	2.1863	0
GSM1855152	2.18904	0
GSM1855156	2.67945	0
GSM1855157	2.20822	0
GSM1855158	1.91233	0
GSM1855159	2.3589	0
GSM1855160	0.890411	0
GSM1855162	2.01096	0
GSM1855163	2.37534	0
GSM1855164	2.27397	0
GSM1855166	1.86027	0
GSM1855169	2.0274	0
GSM1855170	1.47945	0
GSM1855171	3.16438	0
GSM1855172	2.18356	0
GSM1855174	1.47945	0
GSM1855176	3.69863	0
GSM1855177	1.56164	0
GSM1855179	0.0136986	0
GSM1855180	1.51781	0
GSM1855181	1.46301	0
GSM1855182	0.0109589	0
GSM1855183	4.63562	0
GSM1855185	2.9726	0
GSM1855193	0.956164	0
GSM1855203	1.08219	0
GSM1855207	3.54247	0
GSM1855210	5.04932	0
GSM1855211	4.4274	0
GSM1855212	4.27123	0
GSM1855213	4.66575	0
GSM1855214	5.02466	0
GSM1855215	4.24932	0
GSM1855217	4.25753	0
GSM1855220	4.13699	0
GSM1855221	1.92055	0
GSM1855222	3.73425	0
GSM1855226	4.38082	0
GSM1855229	5.69041	0
GSM1855230	4.52603	0
GSM1855234	4.63836	0
GSM1855236	4.52603	0
