# Supplementary material for: Exploration of Prognostic Biomarkers for Lung Adenocarcinoma Through Bioinformatics Analysis
Source: Front Genet. 2021 Apr 22;12:647521. doi: 10.3389/fgene.2021.647521 (PMC8100590; doi:10.3389/fgene.2021.647521)
Supplement: Supplementary Table 4 — Results of univariate Cox regression analysis. [file Table_4.xlsx]

## Sheet: Supplementary Table 4_v1
id	HR	HR.95L	HR.95H	pvalue
SLC2A1	1.24769	1.13029	1.37727	1.13766e-05
ASPM	1.26174	1.13725	1.39986	1.15194e-05
CYP4B1	0.895137	0.85142	0.941099	1.44946e-05
VIPR1	0.822212	0.749566	0.901899	3.359e-05
CCNB2	1.25442	1.11917	1.406	9.8481e-05
FMO2	0.837457	0.762858	0.919351	0.000194218
INMT	0.858538	0.791829	0.930867	0.000219133
CDC20	1.20937	1.09243	1.33883	0.000248559
ADH1B	0.920186	0.879666	0.962573	0.000294454
TCF21	0.862983	0.795235	0.936502	0.000411383
PGC	0.942741	0.911916	0.974607	0.000508184
SFTPC	0.948872	0.920822	0.977777	0.000608249
ADH1A	0.942793	0.911465	0.975197	0.000633878
MFAP4	0.85723	0.782714	0.938839	0.000899601
TOP2A	1.18933	1.07212	1.31937	0.0010555
UBE2T	1.21284	1.07268	1.37131	0.00207239
CGNL1	0.820413	0.721956	0.932297	0.00240751
SCGB1A1	0.952692	0.923321	0.982998	0.00241912
AGER	0.903755	0.846439	0.964951	0.0024681
GPC3	0.877725	0.805604	0.956302	0.00286983
TSPAN7	0.882865	0.810453	0.961747	0.0043273
PCP4	0.943967	0.907167	0.98226	0.0044806
ABI3BP	0.869073	0.787153	0.959518	0.0054687
GPX3	0.841299	0.744546	0.950625	0.00556647
SOSTDC1	0.946451	0.910213	0.984131	0.00572687
HIGD1B	0.850817	0.758184	0.954768	0.00601442
TUBB3	1.13319	1.03591	1.2396	0.00632431
TCN1	1.05229	1.01446	1.09153	0.0063674
TNNC1	0.900826	0.833065	0.974099	0.00885249
CLIC5	0.903468	0.835205	0.977311	0.0113244
S100P	1.06039	1.01324	1.10974	0.0115138
CLDN18	0.949914	0.912721	0.988623	0.0116872
FAM107A	0.891739	0.814309	0.976533	0.0134222
PECAM1	0.799443	0.662294	0.964994	0.0197508
SLC6A4	0.925139	0.866057	0.988252	0.0208363
FHL1	0.887668	0.802095	0.982371	0.0212309
GIMAP8	0.849048	0.734582	0.981351	0.0267775
FCN3	0.909114	0.833962	0.991038	0.0304299
CAV2	1.13567	1.01085	1.2759	0.0322209
COL1A1	1.1015	1.00646	1.2055	0.0357344
PRG4	0.934316	0.876455	0.995996	0.0372547
MAMDC2	0.928504	0.865675	0.995893	0.0379777
SPOCK2	0.880812	0.777627	0.997689	0.0458956
CA4	0.954476	0.9115	0.99948	0.0474678
TEK	0.882857	0.780301	0.998891	0.0479766
