# Supplementary material for: Exploration of Prognostic Biomarkers for Lung Adenocarcinoma Through Bioinformatics Analysis
Source: Front Genet. 2021 Apr 22;12:647521. doi: 10.3389/fgene.2021.647521 (PMC8100590; doi:10.3389/fgene.2021.647521)
Supplement: Supplementary Table 5 — Results of LASSO regression analysis. [file Table_5.xlsx]

## Sheet: Supplementary Table 5_v1
GPX3
TCN1
VIPR1
CYP4B1
TSPAN7
ASPM
SCGB1A1
FMO2
PCP4
CAV2
S100P
COL1A1
ADH1A
TUBB3
SFTPC
SPOCK2
